# Supplementary material for: Living-Donor Liver Transplantation for Hepatocellular Carcinoma: Impact of the MELD Score and Predictive Value of NLR on Survival
Source: Curr Oncol. 2022 May 29;29(6):3881–93. doi: 10.3390/curroncol29060310 (PMC9221955; doi:10.3390/curroncol29060310)
Supplement: Supplementary file 1 [file curroncol-29-00310-s001.zip]

Archive with 1 entries (1 files):
- curroncol-1721523-supplementary.pdf
